# Supplementary material for: Effects of ketamine and propofol on muscarinic plateau potentials in rat neocortical pyramidal cells
Source: PLoS One. 2025 Jan 2;20(1):e0316262. doi: 10.1371/journal.pone.0316262 (PMC11695037; doi:10.1371/journal.pone.0316262)
Supplement: S1 Data — (XLSX) [file pone.0316262.s003.xlsx]

## Sheet: Overview
Experimenter	Cell number	Included in Fig 1	Figure	Blockers present	Drug	Concentration	Drug delivery	Spiking after muscarine?	RMP (mV)	Holding current (pA)	Input resistance (MΩ)		Comment				Included in figure 1
ASF	Conc. 1	Yes			Ketamine	2 µM	Wash-in	Yes					Experimenter	Number of cells	Wash in	Incubation	Spiking	Non-spiking	Additional drugs
ASF	Conc. 10	Yes			Ketamine	10 µM	Wash-in	Yes					ASF number of cells	85	85	0	#VALUE!	#VALUE!	None
ASF	Conc. 11	Yes	2		Ketamine	20 µM	Wash-in	Yes	-68	116.017	67.8436		DK number of cells	53	21	32	#VALUE!	#VALUE!	APV, DNQX, Gabazine
ASF	Conc. 13	Yes	2		Ketamine	20 µM	Wash-in	Yes	-68	160.324	91.5896		NHV number of cells	39	21	18	#VALUE!	#VALUE!	APV, DNQX, Gabazine
ASF	Conc. 15	Yes	2		Ketamine	20 µM	Wash-in	Yes	-73	156.82	113.187		TOTAL	177	127	50	#VALUE!	#VALUE!
ASF	Conc. 16	Yes	2		Ketamine	20 µM	Wash-in	Yes	-68	67.0395	140.215
ASF	Conc. 17	Yes	2		Ketamine	20 µM	Wash-in	Yes	-72	205.441	70.779		Figure 2	Number of cells		Figure 1	Number of cells
ASF	Conc. 18	Yes	2		Ketamine	20 µM	Wash-in	Yes	-69	100.049	108.135					Spiking
ASF	Conc. 2	Yes			Ketamine	2 µM	Wash-in	Yes					0 µM	6		Yes	94
ASF	Conc. 23	Yes	2		Ketamine	100 µM	Wash-in	Yes	-70	121.508	95.2148		20 µM	16		No	33
ASF	Conc. 24	Yes	2		Ketamine	100 µM	Wash-in	Yes	-78	226.865	95.2092		100 µM	7
ASF	Conc. 25	Yes	2		Ketamine	100 µM	Wash-in	Yes	-76	107.624	168.757					Total number	127
ASF	Conc. 26	Yes	2		Ketamine	100 µM	Wash-in	Yes	-73	170.402	82.7092		Total number	29
ASF	Conc. 28	Yes	2		Control	0 µM	Wash-in	Yes	-73	160.031	105.141
ASF	Conc. 3	Yes			Ketamine	2 µM	Wash-in	Yes
ASF	Conc. 30	Yes	2		Control	0 µM	Wash-in	Yes	-78	395.973	59.7427		Figure 3	Number of cells
ASF	Conc. 31	Yes	2		Control	0 µM	Wash-in	Yes	-72	313.56	65.0883
ASF	Conc. 32	Yes	2		Control	0 µM	Wash-in	Yes	-78	254.241	86.9875		0 µM	12
ASF	Conc. 33	Yes	2		Control	0 µM	Wash-in	Yes	-68	171.265	69.828		20 µM	10
ASF	Conc. 34	Yes	2		Control	0 µM	Wash-in	Yes	-70	112.838	107.894		100 µM	12
ASF	Conc. 4	Yes			Ketamine	10 µM	Wash-in	Yes
ASF	Conc. 44	Yes			Ketamine	2 µM	Wash-in	Yes					Total number	34
ASF	Conc. 45	Yes			Ketamine	2 µM	Wash-in	Yes
ASF	Conc. 46	Yes			Ketamine	2 µM	Wash-in	Yes
ASF	Conc. 47	Yes	2		Ketamine	20 µM	Wash-in	Yes	-65	94.1785	105.871		Figure 4	Number of cells
ASF	Conc. 48	Yes	2		Ketamine	20 µM	Wash-in	Yes	-72	170.145	103.9
ASF	Conc. 50	Yes	2		Ketamine	20 µM	Wash-in	Yes	-65	85.9469	127.077		0 µM	10
ASF	Conc. 52	Yes	2		Ketamine	20 µM	Wash-in	Yes	-66	69.6334	159.009		3 µM	8
ASF	Conc. 53	Yes	2		Ketamine	20 µM	Wash-in	Yes	-72	150.881	91.355		10 µM	10
ASF	Conc. 54	Yes	2		Ketamine	20 µM	Wash-in	Yes	-70	180.857	69.8379
ASF	Conc. 6	Yes			Ketamine	10 µM	Wash-in	Yes					Total number	28
ASF	Conc. 60	Yes	2		Ketamine	20 µM	Wash-in	Yes	-75	205.621	93.4919
ASF	Conc. 61	Yes	2		Ketamine	100 µM	Wash-in	Yes	-73	156.369	97.8939		Figure 5	Number of cells
ASF	Conc. 62	Yes	2		Ketamine	20 µM	Wash-in	Yes	-76	188.868	93.0507
ASF	Conc. 65	Yes	2		Ketamine	20 µM	Wash-in	Yes	-66	57.7438	154.597		0 µM	12
ASF	Conc. 66	Yes	2		Ketamine	20 µM	Wash-in	Yes	-69	160.257	82.7828		3 µM	16
ASF	Conc. 7	Yes			Ketamine	10 µM	Wash-in	Yes
ASF	Conc. 8	Yes			Ketamine	10 µM	Wash-in	Yes					Total number	28
ASF	Conc. 9	Yes			Ketamine	10 µM	Wash-in	Yes
DK	01.02.23 2	Yes	4	DNQX 10; AP5 50; Gabazine 5	Propofol	3 µM	Wash-in	Yes	-67	40.9787
NHV	190814-01	Yes	4	DNQX 10; AP5 50; Gabazine 5	Control	0 µM	Wash-in	Yes		82.9692			Total number incl.	107
DK	02.03.23 1		3	DNQX 10; AP5 50; Gabazine 5	Ketamine	100 µM	Pre-incubation		-70
NHV	190814-04	Yes	4	DNQX 10; AP5 50; Gabazine 5	Control	0 µM	Wash-in	Yes		74.3076			NOTE: Figure 3 & 5 share the same control cells
NHV	190815-04	Yes	4	DNQX 10; AP5 50; Gabazine 5	Control	0 µM	Wash-in	Yes		189.3
DK	02.02.23 1	Yes	4	DNQX 10; AP5 50; Gabazine 5	Propofol	10 µM	Wash-in	Yes	-67	124.202
DK	02.02.23 2	Yes	4	DNQX 10; AP5 50; Gabazine 5	Propofol	3 µM	Wash-in	Yes	-67	124.202
NHV	190828-01	Yes	4	DNQX 10; AP5 50; Gabazine 5	Control	0 µM	Wash-in	Yes		42.3478
DK	02.03.23 2		3	DNQX 10; AP5 50; Gabazine 5	Ketamine	100 µM	Pre-incubation		-75
DK	02.03.23 3		3	DNQX 10; AP5 50; Gabazine 5	Ketamine	100 µM	Pre-incubation		-65
DK	03.02.23 2	Yes	2	DNQX 10; AP5 50; Gabazine 5	Ketamine	100 µM	Wash-in	Yes	-75	318.768	102.742
DK	07.02.23 1		3&5	DNQX 10; AP5 50; Gabazine 5	Control	0 µM	Pre-incubation	Yes	-74	142.902	99.9216
DK	07.02.23 2		3&5	DNQX 10; AP5 50; Gabazine 5	Control	0 µM	Pre-incubation	No	-72		56.5246
DK	07.02.23 3		5	DNQX 10; AP5 50; Gabazine 5	Propofol	3 µM	Pre-incubation		-72		142.169
DK	08.02.23 2		3&5	DNQX 10; AP5 50; Gabazine 5	Control	0 µM	Pre-incubation	Yes	-77		118.853
DK	08.02.23 3		5	DNQX 10; AP5 50; Gabazine 5	Propofol	3 µM	Pre-incubation		-76		74.0581
DK	09.02.23 1		3&5	DNQX 10; AP5 50; Gabazine 5	Control	0 µM	Pre-incubation	No	-69		108.185
DK	09.02.23 2		3&5	DNQX 10; AP5 50; Gabazine 5	Control	0 µM	Pre-incubation	Yes
DK	09.02.23 3		5	DNQX 10; AP5 50; Gabazine 5	Propofol	3 µM	Pre-incubation		-76		85.3236
DK	09.02.23 4		5	DNQX 10; AP5 50; Gabazine 5	Propofol	3 µM	Pre-incubation		-67		164.543
NHV	190828-02	Yes	4	DNQX 10; AP5 50; Gabazine 5	Control	0 µM	Wash-in	Yes		62.3112
NHV	210301-01	Yes	4	DNQX 10; AP5 50; Gabazine 5	Control	0 µM	Wash-in	Yes	-71	95.9717	105.622
NHV	210302-01	Yes	4	DNQX 10; AP5 50; Gabazine 5	Control	0 µM	Wash-in	Yes	-78	225.581	49.9184
NHV	210429-01	Yes	4	DNQX 10; AP5 50; Gabazine 5	Control	0 µM	Wash-in	Yes			51.0479
DK	10.02.23 1		3&5	DNQX 10; AP5 50; Gabazine 5	Control	0 µM	Pre-incubation	Yes	-67
DK	10.02.23 2		3&5	DNQX 10; AP5 50; Gabazine 5	Control	0 µM	Pre-incubation	Yes
DK	10.02.23 3		3&5	DNQX 10; AP5 50; Gabazine 5	Control	0 µM	Pre-incubation	Yes
DK	10.02.23 4		3&5	DNQX 10; AP5 50; Gabazine 5	Control	0 µM	Pre-incubation	Yes
DK	10.02.23 5		5	DNQX 10; AP5 50; Gabazine 5	Propofol	3 µM	Pre-incubation
DK	10.02.23 6		5	DNQX 10; AP5 50; Gabazine 5	Propofol	3 µM	Pre-incubation
NHV	220525-02	Yes	4	DNQX 10; AP5 50; Gabazine 5	Control	0 µM	Wash-in	Yes
NHV	220525-03	Yes	4	DNQX 10; AP5 50; Gabazine 5	Control	0 µM	Wash-in	Yes
NHV	230130-01	Yes	4	DNQX 10; AP5 50; Gabazine 5	Propofol	10 µM	Wash-in	Yes
NHV	230131-01	Yes	4	DNQX 10; AP5 50; Gabazine 5	Propofol	10 µM	Wash-in	Yes
NHV	230131-02	Yes		DNQX 10; AP5 50; Gabazine 5	Propofol	10 µM	Wash-in	No
NHV	230131-03	Yes	4	DNQX 10; AP5 50; Gabazine 5	Propofol	10 µM	Wash-in	Yes
NHV	230201-01	Yes	4	DNQX 10; AP5 50; Gabazine 5	Propofol	3 µM	Wash-in	Yes
NHV	230201-02	Yes	4	DNQX 10; AP5 50; Gabazine 5	Propofol	3 µM	Wash-in	Yes
NHV	230202-01	Yes	4	DNQX 10; AP5 50; Gabazine 5	Propofol	3 µM	Wash-in	Yes
NHV	230203-01	Yes	2	DNQX 10; AP5 50; Gabazine 5	Ketamine	100 µM	Wash-in	Yes
NHV	230206-01	Yes	4	DNQX 10; AP5 50; Gabazine 5	Propofol	3 µM	Wash-in	Yes
NHV	230206-02	Yes	4	DNQX 10; AP5 50; Gabazine 5	Propofol	3 µM	Wash-in	Yes
NHV	230207-01		3&5	DNQX 10; AP5 50; Gabazine 5	Control	0 µM	Pre-incubation	Yes
NHV	230207-02		5	DNQX 10; AP5 50; Gabazine 5	Propofol	3 µM	Pre-incubation
NHV	230208-01		3&5	DNQX 10; AP5 50; Gabazine 5	Control	0 µM	Pre-incubation	Yes
NHV	230208-02		5	DNQX 10; AP5 50; Gabazine 5	Propofol	3 µM	Pre-incubation
DK	10.02.23 7		5	DNQX 10; AP5 50; Gabazine 5	Propofol	3 µM	Pre-incubation
DK	10.02.23 8		5	DNQX 10; AP5 50; Gabazine 5	Propofol	3 µM	Pre-incubation
DK	10.03.23 1		3	DNQX 10; AP5 50; Gabazine 5	Ketamine	100 µM	Pre-incubation		-73		163.188
NHV	230208-03		5	DNQX 10; AP5 50; Gabazine 5	Propofol	3 µM	Pre-incubation
NHV	230209-01		5	DNQX 10; AP5 50; Gabazine 5	Propofol	3 µM	Pre-incubation
NHV	230209-02		5	DNQX 10; AP5 50; Gabazine 5	Propofol	3 µM	Pre-incubation
NHV	230209-03		3&5	DNQX 10; AP5 50; Gabazine 5	Control	0 µM	Pre-incubation	No
NHV	230210-01		5	DNQX 10; AP5 50; Gabazine 5	Propofol	3 µM	Pre-incubation
DK	10.03.23 2		3	DNQX 10; AP5 50; Gabazine 5	Ketamine	100 µM	Pre-incubation
DK	10.03.23 3		3	DNQX 10; AP5 50; Gabazine 5	Ketamine	100 µM	Pre-incubation
DK	10.03.23 5		3	DNQX 10; AP5 50; Gabazine 5	Ketamine	100 µM	Pre-incubation
DK	10.03.23 6		3	DNQX 10; AP5 50; Gabazine 5	Ketamine	100 µM	Pre-incubation
DK	10.03.23 7		3	DNQX 10; AP5 50; Gabazine 5	Ketamine	100 µM	Pre-incubation
DK	17.02.23 2		3	DNQX 10; AP5 50; Gabazine 5	Ketamine	20 µM	Pre-incubation		-65		106.625
DK	17.02.23 3		3	DNQX 10; AP5 50; Gabazine 5	Ketamine	20 µM	Pre-incubation		-74		104.269
NHV	230210-02		5	DNQX 10; AP5 50; Gabazine 5	Propofol	3 µM	Pre-incubation
NHV	230210-03		5	DNQX 10; AP5 50; Gabazine 5	Propofol	3 µM	Pre-incubation
NHV	230614_01		3	DNQX 10; AP5 50; Gabazine 5	Ketamine	20 µM	Pre-incubation
NHV	230615_01		3	DNQX 10; AP5 50; Gabazine 5	Ketamine	100 µM	Pre-incubation
NHV	230615_02		3	DNQX 10; AP5 50; Gabazine 5	Ketamine	100 µM	Pre-incubation
NHV	230615_03		3	DNQX 10; AP5 50; Gabazine 5	Ketamine	100 µM	Pre-incubation
NHV	230616_01		3	DNQX 10; AP5 50; Gabazine 5	Ketamine	20 µM	Pre-incubation
NHV	230616_02		3	DNQX 10; AP5 50; Gabazine 5	Ketamine	20 µM	Pre-incubation
DK	23.02.23 1		3	DNQX 10; AP5 50; Gabazine 5	Ketamine	20 µM	Pre-incubation		-65		112.853
DK	23.02.23 3		3	DNQX 10; AP5 50; Gabazine 5	Ketamine	20 µM	Pre-incubation		-69		74.7344
DK	24.02.23 1		3	DNQX 10; AP5 50; Gabazine 5	Ketamine	20 µM	Pre-incubation		-66		145.582
DK	24.02.23 2		3	DNQX 10; AP5 50; Gabazine 5	Ketamine	20 µM	Pre-incubation		-74		81.6732
DK	25.01.23 1	Yes	4	DNQX 10; AP5 50; Gabazine 5	Propofol	10 µM	Wash-in	Yes	-70	293.979	63.6405
DK	26.01.23 1	Yes	4	DNQX 10; AP5 50; Gabazine 5	Propofol	10 µM	Wash-in	Yes	-75	226.332
DK	26.01.23 2	Yes	4	DNQX 10; AP5 50; Gabazine 5	Propofol	3 µM	Wash-in	Yes	-66	89.1857
DK	27.01.23 2	Yes	4	DNQX 10; AP5 50; Gabazine 5	Propofol	10 µM	Wash-in	Yes	-72	127.159
DK	30.01.23 1	Yes	4	DNQX 10; AP5 50; Gabazine 5	Propofol	10 µM	Wash-in	Yes	-64	2.91033
DK	31.01.23 1	Yes	4	DNQX 10; AP5 50; Gabazine 5	Propofol	10 µM	Wash-in	Yes	-63	74.8312
DK	31.01.23 2	Yes	4	DNQX 10; AP5 50; Gabazine 5	Propofol	10 µM	Wash-in	Yes	-66	37.831
NHV	230616_03		3	DNQX 10; AP5 50; Gabazine 5	Ketamine	20 µM	Pre-incubation
NHV	230206-03	Yes		DNQX 10; AP5 50; Gabazine 5	Propofol	3 µM	Wash-in	No
ASF	04.03.21 2	Yes		No			Wash-in	Yes
ASF	04.03.21 3	Yes		No			Wash-in	Yes
ASF	10.03.21 2	Yes		No			Wash-in	Yes
ASF	11.03.21. 1	Yes		No			Wash-in	Yes
ASF	25.06.21 3	Yes		No			Wash-in	Yes
ASF	25.06.21 1	Yes		No			Wash-in	Yes
ASF	17.06.21 1	Yes		No			Wash-in	Yes
ASF	18.06.21 3	Yes		No			Wash-in	No
ASF	21.06.21 1	Yes		No			Wash-in	No
ASF	21.06.21 2	Yes		No			Wash-in	No
ASF	21.06.21 3	Yes		No			Wash-in	No
ASF	22.06.21 3	Yes		No			Wash-in	No
ASF	22.06.21 4	Yes		No			Wash-in	No
ASF	23.06.21 1	Yes		No			Wash-in	Yes
ASF	23.06.21.3	Yes		No			Wash-in	No
ASF	30.06.21 2	Yes		No			Wash-in	No
ASF	29.06.21 2	Yes		No			Wash-in	Yes
ASF	04.05.21 1	Yes		No			Wash-in	Yes
ASF	29.04.21 1	Yes		No			Wash-in	Yes
ASF	03.05.21 3	Yes		No			Wash-in	Yes
ASF	18.06.21 2	Yes		No			Wash-in	No
ASF	04.05.21 3	Yes		No			Wash-in	Yes
ASF	29.03.21 2/Conc. 27	Yes		No			Wash-in	No
ASF	07.04.21 1/Conc. 29	Yes		No			Wash-in	No
ASF	03.05.21 2/Conc. 35	Yes		No			Wash-in	No
DK	01.02.23 3	Yes		DNQX 10; AP5 50; Gabazine 5			Wash-in	No
DK	01.02.23 1	Yes		DNQX 10; AP5 50; Gabazine 5	Propofol	10 µM	Wash-in	No
DK	30.01.23 3	Yes		DNQX 10; AP5 50; Gabazine 5			Wash-in	No
DK	08.12.22 3	Yes		DNQX 10; AP5 50; Gabazine 5			wash-in	No
ASF	06.04.21 1/Conc. 00	Yes		No			Wash-in	No
ASF	27.04.21 3	Yes		No			Wash-in	Yes
ASF	15.04.21 2Conc. 12	Yes		No			Wash-in	No
ASF	15.04.21 4/Conc. 14 + 73	Yes		No			Wash-in	No
ASF	08.03.21 1/Conc. 19	Yes		No			Wash-in	No
ASF	17.06.21 3	Yes		No			Wash-in	Yes
ASF	26.03.21 1/Conc. 21	Yes		No			Wash-in	No
ASF	26.03.21 2/Conc. 22	Yes		No			Wash-in	No
ASF	21.05.21 1/Conc. 49	Yes		No			Wash-in	No
ASF	24.06.21 3/Conc. 67	Yes		No			Wash-in	Yes
ASF	21.05.21 3	Yes		No			Wash-in	No
ASF	18.06.21 1/Conc. 64	Yes		No			Wash-in	Yes
ASF	24.06.21 1/Conc. 68	Yes		No			Wash-in	Yes
ASF	24.06.21 2/Conc. 69	Yes		No			Wash-in	Yes
ASF	25.06.21 4/Conc. 70	Yes		No			Wash-in	Yes
ASF	02.06.21/Conc. 59	Yes		DNQX 10			Wash-in	No
ASF	06.04.21 4	Yes		No			Wash-in	Yes
ASF	12.04.21 2	Yes		No			Wash-in	No
ASF	12.04.21 3	Yes		No			Wash-in	No
ASF	14.04.21 1	Yes		No			Wash-in	No
ASF	10.03.21 3	Yes		No			Wash-in	Yes
DK	07.12.22 3	Yes		DNQX 10; AP5 50; Gabazine 5			Wash-in	Yes
DK	08.12.22 2	Yes		DNQX 10; AP5 50; Gabazine 5			Wash-in	Yes
DK	07.12 22 2	Yes		DNQX 10; AP5 50; Gabazine 5			Wash-in	No
DK	01.02.23 4	Yes		DNQX 10; AP5 50; Gabazine 5			Wash-in	No
DK	03.02.23 1	Yes		DNQX 10; AP5 50; Gabazine 5			Wash-in	Yes
DK	07.02.23 2	Yes		DNQX 10; AP5 50; Gabazine 5			Wash-in	No

## Sheet: RMP
	Resting potential
	Protocol	Drug	Concentration	Resting potential (mV)
	Pre-incubation	Control	0 µm	#VALUE!
	Pre-incubation	Ketamine	20 µM	#VALUE!
	Pre-incubation	Ketamine	100 µM	#VALUE!
	Pre-incubation	Propofol	3 µM	#VALUE!
	Wash-in	Control	0 µm	#VALUE!
	Wash-in	Propofol	3 µM	#VALUE!
	Wash-in	Propofol	10 µM	#VALUE!
	Wash-in	Ketamine	20 µM	#VALUE!
	Wash-in	Ketamine	100 µM	#VALUE!
	Wash-in protocol
	Experimenter		Resting potential (mV)
	ASF		#VALUE!
	DK		#VALUE!
	NHV		#VALUE!
	Total average:		#VALUE!	n-number:	#VALUE!
	Pre-incubation protocol
	Experimenter	Drug	Concentration	Resting potential (mV)
	DK	Control	0 µm	-71.8
		Ketamine	20 µM	#VALUE!
		Ketamine	100 µM	#VALUE!
		Propofol	3 µM	#VALUE!
	NHV	Control	0 µm	#VALUE!
		Ketamine	20 µM	#VALUE!
		Ketamine	100 µM	#VALUE!
		Propofol	3 µM	#VALUE!

## Sheet: Holding current
	Holding current
	Protocol	Drug	Concentration	Holding current (pA)
	Pre-incubation	Control	0 µm	#VALUE!
	Pre-incubation	Ketamine	20 µM	#VALUE!
	Pre-incubation	Ketamine	100 µM	#VALUE!
	Pre-incubation	Propofol	3 µM	#VALUE!
	Wash-in	Control	0 µm	#VALUE!
	Wash-in	Propofol	3 µM	#VALUE!
	Wash-in	Propofol	10 µM	#VALUE!
	Wash-in	Ketamine	20 µM	#VALUE!
	Wash-in	Ketamine	100 µM	#VALUE!
	Wash-in protocol
	Experimenter		Holding current (pA)
	ASF		#VALUE!
	DK		#VALUE!
	NHV		#VALUE!
	Total average:		#VALUE!	n-number:	#VALUE!
	Pre-incubation protocol
	Experimenter	Drug	Concentration	Holding current (pA)
	DK	Control	0 µm	142.902
		Ketamine	20 µM	#VALUE!
		Ketamine	100 µM	#VALUE!
		Propofol	3 µM	#VALUE!
	NHV	Control	0 µm	#VALUE!
		Ketamine	20 µM	#NAME?
		Ketamine	100 µM	#VALUE!
		Propofol	3 µM	#VALUE!

## Sheet: Input resistance
	Input resistance
	Protocol	Drug	Concentration	Input resistance (MΩ)
	Pre-incubation	Control	0 µm	#VALUE!
	Pre-incubation	Ketamine	20 µM	#VALUE!
	Pre-incubation	Ketamine	100 µM	#VALUE!
	Pre-incubation	Propofol	3 µM	#VALUE!
	Wash-in	Control	0 µm	#VALUE!
	Wash-in	Propofol	3 µM	#VALUE!
	Wash-in	Propofol	10 µM	#VALUE!
	Wash-in	Ketamine	20 µM	#VALUE!
	Wash-in	Ketamine	100 µM	#VALUE!
	Wash-in protocol
	Experimenter		Input resistance (MΩ)
	ASF		#VALUE!
	DK		#VALUE!
	NHV		#VALUE!
	Total average:		#VALUE!	n-number:	#VALUE!
	Pre-incubation protocol
	Experimenter	Drug	Concentration	Input resistance (MΩ)
	DK	Control	0 µm	95.871
		Ketamine	20 µM	#VALUE!
		Ketamine	100 µM	#VALUE!
		Propofol	3 µM	#VALUE!
	NHV	Control	0 µm	#VALUE!
		Ketamine	20 µM	#VALUE!
		Ketamine	100 µM	#VALUE!
		Propofol	3 µM	#VALUE!
